# Supplementary material for: Expression of two parental imprinted miRNAs improves the risk stratification of neuroblastoma patients
Source: Cancer Med. 2014 Jun 13;3(4):998–1009. doi: 10.1002/cam4.264 (PMC4303168; doi:10.1002/cam4.264)
Supplement: Supplementary file 8 [file cam40003-0998-sd8.xlsx]

## Sheet: all
Supplementary Table 1. Main characteristics of the 231 neuroblastoma patients and the expression levels of the selected miRNAs using qRT-PCR.
Patient Code	Standard Risk-Stratification	Age at diagnosis (months)	INSS Stage	MYCN amplification	Disease-Free Survival (months)	Disease status	Overall Survival (months)	Present status	miR-516a-5p expression levels	miR-487b expression levels	New Risk-Subgroups
Dérivation set (n=231)
101	Low	12.6	3	no	101.5	alive	101.5	alive	2.59931	0.654032	High
102	High	42.6333	4	no	255.167	alive	255.167	alive	0.140305	0.18755	Intermediate
104	High	34.6667	4	yes	4.9	DoD	4.9	DoD	0.569341	0.413563	Intermediate
105	High	42.3	4	yes	12.6333	DoD	12.6333	DoD	19.4232	0.563032	High
109	Low	1.63333	2	no	74.3333	alive	74.3333	alive	2.54053	0.690039	High
110	High	58	4	no	21.6333	DoD	21.6333	DoD	1.16383	0.28529	High
118	Low	8.06667	2	no	121.767	alive	121.767	alive	0.839606	2.83709	Intermediate
153	Low	5.63333	1	no	152.8	alive	152.8	alive	1.78713	0.012838	High
158	High	53.9	4	no	39.6667	DoD	39.6667	DoD	4.41978	0.444417	High
159	High	54.3667	4	no	21.9667	DoD	21.9667	DoD	191.003	0.715157	High
162	Low	4.8	3	no	136.267	alive	136.267	alive	1.24557	1.35956	Low
163	Low	24	3	no	114	alive	114	alive	1.6353	1.55405	Low
164	Low	4	4S	no	159	alive	159	alive	0.140591	0.0987802	Intermediate
171	High	42.3	4	no	34.1	DoD	34.1	DoD	5.96774	0.0162114	High
181	High	24	4	yes	131	alive	131	alive	0.973922	0.101142	Intermediate
182	Low	4.46667	4S	no	81.4	alive	81.4	alive	0.392536	0.206713	Intermediate
207	Low	6.23333	3	no	172.3	alive	172.3	alive	2.0311	0.675326	High
209	High	11.6333	4	yes	15.1667	DoD	15.1667	DoD	1.63559	0.226858	High
217	Low	12.0667	3	no	24.6667	alive	24.6667	alive	5.40862	3.37322	Low
227	Low	1.93333	4S	no	182.933	alive	182.933	alive	0.0926504	0.0180318	Intermediate
232	Low	12.2333	4	no	84	alive	84	alive	0.103082	1.09868	Intermediate
235	Low	27.6	3	no	5.66667	DoD	5.66667	DoD	60.4017	0.0307497	High
239	Low	0.433333	4S	no	127.7	alive	127.7	alive	0.372138	3.26638	Intermediate
245	Low	0.333333	4S	no	108.133	alive	108.133	alive	0.177595	1.30196	Intermediate
246	High	61.1	4	no	44.6333	DoD	44.6333	DoD	8.49626	0.863727	High
260	High	36	4	no	13	DoD	13	DoD	20.4006	0.0769371	High
261	Low	36	3	no	117.633	DoD	117.633	DoD	21.1255	0.115795	High
291	High	91.9333	4	no	150.933	DoD	150.933	DoD	5.50986	0.00513774	High
293	Low	5.46667	1	no	221.367	alive	221.367	alive	0.444923	0.0487134	Intermediate
297	Low	8	2	no	117.733	relapse	152	alive	0.0288004	1.12108	Intermediate
299	High	42.3	4	no	45.7667	DoD	45.7667	DoD	13.1206	0.280346	High
300	High	36	4	no	4	DoD	4	DoD	0.456035	0.0813214	Intermediate
301	High	49.4	4	yes	17.6333	DoD	17.6333	DoD	8.32899	0.302167	High
302	High	15.1667	3	yes	29.0333	alive	29.0333	alive	27.2679	1.65021	Low
305	High	16	3	yes	19	DoD	19	DoD	30.0959	0.100973	High
307	High	38.0667	4	yes	81.7333	DoD	82	DoD	535.05	0.53127	High
317	Low	7.16667	4	no	40.8667	alive	40.8667	alive	0.000788328	0.415706	Intermediate
319	Low	4.46667	4	no	12.2	DoD	12.2	DoD	24.924	0.991418	High
326	Low	1.36667	1	no	35.4333	alive	35.4333	alive	0.23368	0.482217	Intermediate
331	High	19	4	yes	168	alive	168	alive	2.7962	0.0108502	High
343	Low	2	2	no	5.06667	relapse	122	alive	0.0571783	1.24267	Intermediate
358	High	66	4	yes	21	DoD	21	DoD	123.741	0.0360838	High
373	Low	32.9333	3	no	123.633	alive	123.633	alive	1.33372	0.183855	High
376	Low	78.9333	1	no	91.2667	alive	91.2667	alive	3.6417	1.55505	Low
389	Low	20	3	no	181	alive	181	alive	2.24627	3.81366	Low
390	Low	79.8333	2	no	1.3	alive	1.3	alive	3.38371	0.426239	High
397	Low	15.1667	1	no	69.5333	alive	69.5333	alive	0.0861011	0.308929	Intermediate
400	Low	1.96667	4	no	75.5	DoD	75.5	DoD	101.557	0.0503469	High
403	Low	3.63333	3	no	65.8	alive	65.8	alive	0.970251	1.04772	Intermediate
405	Low	8.43333	3	no	6.1	alive	6.1	alive	0.993266	1.03474	Intermediate
411	High	73.2	4	yes	12.8667	DoD	12.8667	DoD	31.3128	0.432437	High
414	High	6.76667	3	yes	145.333	alive	145.333	alive	2.08089	0.428988	High
418	High	4.4	4	yes	0.633333	DoD	0.633333	DoD	64.0027	0.850864	High
424	Low	0.1	4S	no	134	alive	134	alive	40.135	2.07435	Low
441	Low	2	2	no	176	alive	176	alive	0.141783	1.48863	Intermediate
443	High	73.0333	4	no	118.033	DoD	118.033	DoD	2.62435	0.998944	High
444	Low	22.3667	3	no	213.867	alive	213.867	alive	7.60736	3.45848	Low
445	Low	13.7333	2	no	168.133	alive	168.133	alive	0.78128	0.658943	Intermediate
449	Low	153.4	3	no	12.8667	DoD	12.8667	DoD	1.93055	0.372941	High
459	Low	6	3	no	118.233	relapse	156	alive	1.30477	1.0772	Low
471	Low	83.2333	3	no	6.06667	alive	6.06667	alive	39.0911	2.47818	Low
499	High	61.7667	3	yes	3.43333	DoD	3.43333	DoD	0.164862	0.242268	Intermediate
500	High	31.5333	4	no	164.8	alive	164.8	alive	3.77151	1.31751	Low
511	Low	13.3	3	no	6.53333	alive	6.53333	alive	0.656906	2.21634	Intermediate
513	Low	39.5667	2	no	79.0667	alive	79.0667	alive	7.53824	0.00577119	High
518	Low	13.1	2	no	112.633	alive	112.633	alive	0.553375	0.986202	Intermediate
528	Low	2	4S	no	82	alive	82	alive	55.5145	0.574748	High
530	High	61.8667	4	no	13.1	alive	13.1	alive	1.37359	0.420143	High
542	Low	44.7333	3	no	37.4333	relapse	40.9333	alive	1.0722	0.00402257	High
547	Low	104.9	2	no	111.867	alive	111.867	alive	2.69429	5.69272	Low
553	High	109.367	4	no	80.1667	DoD	80.1667	DoD	1.21281	0.0229748	High
559	Low	42.9667	3	no	27.3	relapse	200.367	alive	0.478255	0.0198537	Intermediate
565	Low	0.966667	1	no	170.333	alive	170.333	alive	1.06586	0.540621	High
569	High	42	4	yes	120	alive	120	alive	0.0340081	0.267847	Intermediate
576	Low	17.1	1	no	141.5	alive	141.5	alive	1.5122	2.80362	Low
583	High	38.7333	2	yes	20.6333	DoD	32.5667	DoD	0.668549	0.299702	Intermediate
584	High	20.2667	4	no	168.5	alive	168.5	alive	1.17463	0.0677956	High
588	Low	41.5667	2	no	117.4	alive	117.4	alive	18.0778	6.01476	Low
593	Low	9.13333	4S	no	88.1	alive	88.1	alive	3.68476	0.812079	High
594	Low	47.2	3	no	146.967	alive	146.967	alive	0.0167295	0.0154181	Intermediate
595	High	54.3333	4	no	42.4333	DoD	42.4333	DoD	111.671	0.140584	High
600	High	20.4	4	yes	6.63333	DoD	6.63333	DoD	41.4472	0.0505949	High
605	High	30.1	4	no	93.7	relapse	120.767	alive	0.612857	0.00398362	Intermediate
612	Low	73	1	no	54	DoD	54	DoD	10.9974	0.456498	High
613	Low	4	2	no	96	alive	96	alive	0.326436	1.73427	Intermediate
623	High	50	4	no	25.6	DoD	25.6	DoD	7.81317	0.878127	High
624	Low	30.3667	3	no	164.067	alive	164.067	alive	72.1412	4.77793	Low
645	High	24.9333	2	yes	7.1	alive	7.1	alive	0	0.167382	Intermediate
646	Low	4.2	4S	no	50.4667	alive	50.4667	alive	21.0481	0.0281198	High
650	Low	47.2667	1	no	111.833	alive	111.833	alive	157.635	13.2824	Low
663	Low	23.3667	1	no	118.1	alive	118.1	alive	39.3073	0.564198	High
664	Low	3.16667	1	no	74.1667	alive	74.1667	alive	9.98804	0.930033	High
667	High	54.4667	4	no	21.1333	DoD	21.1333	DoD	46.6973	0.783354	High
670	Low	8.26667	2	no	15.6667	DoD	59.7667	DoD	1.86505	0.269199	High
671	Low	47.7	3	no	13.5667	relapse	20.0333	alive	0.835868	0.566567	Intermediate
672	High	59.9333	4	yes	12	DoD	12	DoD	13.0858	0.175524	High
680	Low	22.7	1	no	36.3	alive	36.3	alive	0.396951	0.0259483	Intermediate
692	Low	63.2	1	no	4.83333	DoD	4.83333	DoD	14.4317	0.00193159	High
703	High	42.0667	4	no	136.433	alive	136.433	alive	12.1522	1.61399	Low
705	Low	19.3667	2	no	56.4333	alive	56.4333	alive	0.308895	0.0022057	Intermediate
712	Low	24.9333	2	no	7.1	alive	7.1	alive	5.3012	0.159984	High
723	Low	26.0333	2	no	24.1	alive	24.1	alive	4.53182	1.14557	Low
739	High	24.9333	3	yes	5	DoD	5	DoD	16.462	0.104344	High
741	Low	1.8	1	no	113.6	alive	113.6	alive	1.09631	1.14365	Low
751	Low	14.4333	3	no	178.633	alive	178.633	alive	2.37595	1.08244	Low
758	Low	15.9	2	no	167.133	alive	167.133	alive	1.99934	2.06557	Low
760	Low	3.16667	1	no	74.5333	alive	74.5333	alive	4.04654	1.42589	Low
773	Low	1.56667	4S	no	177.333	alive	177.333	alive	0.00685876	0.372234	Intermediate
785	Low	14.4333	3	no	105.467	alive	105.467	alive	2.61065	1.04262	Low
802	High	97.8	4	no	16.7333	DoD	16.7333	DoD	0.222037	0.0105634	Intermediate
804	Low	20.6333	3	no	30.4333	DoD	30.4333	DoD	5.89184	0.620041	High
805	Low	1.3	2	no	129.333	alive	129.333	alive	0.365625	0.00983071	Intermediate
824	Low	17.6667	2	no	46.9667	alive	46.9667	alive	14.0637	1.23559	Low
860	Low	4.83333	3	no	120.033	alive	120.033	alive	1.47419	1.08505	Low
872	High	58.1	4	yes	78.4333	DoD	78.4333	DoD	13.2099	0.276372	High
888	Low	0.366667	3	no	5.93333	relapse	9.03333	alive	0.775224	2.00518	Intermediate
930	Low	0.966667	2	no	73.4	alive	73.4	alive	0.370501	0.0261565	Intermediate
933	Low	14.1333	3	no	180.9	alive	180.9	alive	1.30288	0.248236	High
944	High	42.9333	4	no	22.5	DoD	22.5	DoD	3.2522	0.379318	High
947	Low	0.833333	4S	no	115.9	alive	115.9	alive	2.80287	3.26932	Low
966	High	1.93333	1	yes	116.533	alive	116.533	alive	481.618	0.758409	High
968	Low	5.03333	1	no	25.1333	alive	25.1333	alive	1.22577	0.836856	High
979	Low	30.8667	3	no	7.03333	DoD	7.03333	DoD	0.200838	4.07344	Intermediate
982	High	60.1667	4	no	37.2	DoD	37.2	DoD	25.9213	0.108856	High
1030	High	30.8667	4	yes	104	alive	104	alive	36.423	0.165345	High
1056	Low	30.8667	3	no	7.03333	DoD	7.03333	DoD	1.7525	0.226	High
1061	Low	0.233333	1	no	136.433	alive	136.433	alive	0.599126	0.772699	Intermediate
1070	High	42.5333	4	no	27.4333	DoD	27.4333	DoD	1.51405	0.614945	High
1078	Low	9.13333	4S	no	6.43333	DoD	6.43333	DoD	0.214915	1.7572	Intermediate
1090	Low	9.4	4S	no	13.0667	alive	13.0667	alive	16.4906	1.08619	Low
1099	High	42.6333	4	no	96.4667	alive	96.4667	alive	1.00126	0.209647	High
1116	High	9.4	4	yes	84.1667	DoD	104	DoD	4.90048	0.00302085	High
1146	High	40	4	no	16.0667	relapse	19.4	alive	7.02044	0.307375	High
1150	Low	21.3667	1	no	9.06667	alive	9.06667	alive	7.70097	0.602147	High
1162	High	23.1	4	yes	104.2	alive	104.2	alive	1.94992	0.00406061	High
1176	Low	7.13333	2	no	99.7	alive	99.7	alive	3.31351	1.62192	Low
1196	Low	2.23333	3	no	86.3333	alive	86.3333	alive	0.844102	1.13269	Intermediate
1271	High	116.833	4	no	28	DoD	28	DoD	10.6005	0.0254963	High
1309	High	82.7	4	no	10.4	DoD	10.4	DoD	2363.44	4.39596	Low
1320	Low	10	4	no	18	DoD	18	DoD	68.7888	2.37624	Low
1325	Low	14.3	1	no	134.167	alive	134.167	alive	119.56	0.0740706	High
1333	Low	16	2	no	92	alive	92	alive	65.5512	1.31367	Low
1352	Low	0	4S	no	35	alive	35	alive	8.97212	1.28804	Low
1355	Low	201.533	1	no	132.367	alive	132.367	alive	27.8357	0.884077	High
1357	Low	3.06667	4	no	87.9667	alive	87.9667	alive	308.241	3.40481	Low
1358	Low	201.533	3	no	4.9	DoD	20.1	DoD	0.724349	0.0787769	Intermediate
1364	High	31.7	4	no	13.2	relapse	124.133	alive	20.4783	0.0636375	High
1365	High	37.0333	4	no	142.633	alive	142.633	alive	1.65152	0.257883	High
1389	Low	3.9	4S	no	18.5667	alive	18.5667	alive	0.914799	0.346218	Intermediate
1392	Low	1.06667	2	no	1.36667	relapse	112.667	alive	6.09719	0.665371	High
1415	High	130.667	4	no	46.1333	DoD	46.1333	DoD	0.0510312	1.66552	Intermediate
1420	Low	2.1	4	no	46	alive	46	alive	0.423121	0.00399945	Intermediate
1427	Low	10.1	3	no	128.133	alive	128.133	alive	4.40445	0.638632	High
1429	Low	9.83333	3	no	118.333	alive	118.333	alive	1.02405	0.458145	High
1441	High	76.5	4	no	28.2333	DoD	28.2333	DoD	0.788369	0.801819	Intermediate
1456	Low	10.1	4	no	74.7333	alive	74.7333	alive	0.29181	0.406049	Intermediate
1501	Low	28.7333	2	no	92.4	alive	92.4	alive	1.0945	0.421886	High
1513	Low	89.6667	3	no	128.033	alive	128.033	alive	4.11436	0.901627	High
1529	Low	141.633	2	no	102.9	alive	102.9	alive	5.51203	1.70791	Low
1536	High	89.6667	4	yes	5	DoD	5	DoD	4939.71	0.269498	High
1546	Low	4.53333	2	no	96	alive	96	alive	303.572	9.66527	Low
1551	High	64.9	4	no	65.9333	DoD	65.9333	DoD	11.4541	0.918277	High
1565	High	42.1333	4	no	20.0333	DoD	20.0333	DoD	6.58686	0.588156	High
1571	Low	47.8667	2	no	117.333	alive	117.333	alive	0.169146	0.0932382	Intermediate
1582	Low	4.53333	2	no	79.4	alive	79.4	alive	0.70867	0.844789	Intermediate
1583	Low	5.6	3	no	64.4667	alive	64.4667	alive	0.696007	0.99539	Intermediate
1588	Low	11.3	3	no	114.9	alive	114.9	alive	0.292106	0.385857	Intermediate
1656	Low	141.633	2	no	64.9	alive	64.9	alive	6.46241	0.723028	High
1657	High	24.8333	4	no	21.1333	DoD	21.1333	DoD	14.7073	0.309221	High
1659	Low	100.667	2	no	98.2667	alive	98.2667	alive	22.0282	0.711679	High
1675	Low	34.9667	2	no	80.9333	alive	80.9333	alive	0.407775	0.00625443	Intermediate
1710	High	64.1667	4	no	43.6	DoD	67.2667	DoD	5.17102	0.621206	High
1736	High	47.9667	4	no	54.2667	alive	54.2667	alive	7.53385	1.43405	Low
1741	High	34.5	4	no	59.0333	alive	59.0333	alive	3031.32	1.83071	Low
1780	Low	30.1667	1	no	77.5	alive	77.5	alive	2.74235	1.31172	Low
1782	High	297	4	no	8	DoD	8	DoD	1735.88	0.245095	High
1871	High	48	4	no	25	DoD	25	DoD	1.97609	0.815059	High
1893	Low	50.2	1	no	32.3333	alive	32.3333	alive	0.186025	0.0410342	Intermediate
1900	High	176.933	4	no	40.1	DoD	40.1	DoD	211.58	0.453731	High
1906	High	29.3667	4	no	18.3	DoD	18.3	DoD	32.5287	1.28188	Low
1923	Low	5.53333	1	no	65.3667	alive	65.3667	alive	322.768	1.05357	Low
1976	High	23.6333	4	no	86.4667	DoD	86.4667	DoD	5.24213	0.726362	High
1983	Low	2.1	3	no	93.2333	alive	93.2333	alive	6.84793	0.00901925	High
1990	Low	1.26667	1	no	94.9667	alive	94.9667	alive	8.20475	1.13123	Low
1998	Low	2.1	4	no	10	DoD	10	DoD	25.3938	0.0860507	High
2004	High	1.26667	4	yes	24	DoD	24	DoD	1.44593	0.0220728	High
2040	Low	10.6	2	no	64.7	alive	64.7	alive	0.687273	1.75015	Intermediate
2076	High	6.63333	2	yes	83.0667	alive	83.0667	alive	108.704	2.13475	Low
2096	Low	0.7	4S	no	72.4333	alive	72.4333	alive	1.31362	0.501794	High
2108	Low	1.96667	2	no	87.4333	alive	87.4333	alive	2.02643	0.0155914	High
2122	Low	40.4667	3	no	48.3	alive	48.3	alive	1.28247	0.833152	High
2160	Low	5.53333	4S	no	81.8	alive	81.8	alive	2.03443	0.607761	High
2166	Low	27.2333	1	no	71	alive	71	alive	14.4616	1.04439	Low
2173	Low	5.56667	1	no	26.9	alive	26.9	alive	1.94945	0.690395	High
2192	Low	3.46667	1	no	77.4333	alive	77.4333	alive	9.20908	2.48722	Low
2204	High	32.4	4	no	50	relapse	78.6	alive	14.5184	0.556806	High
2232	High	7.73333	4	yes	84.1667	DoD	104	DoD	20.6048	0.0270522	High
2247	Low	14.9	4	no	72.2333	alive	72.2333	alive	0.22627	0.940315	Intermediate
2276	Low	1.8	4	no	60.2	alive	60.2	alive	2.96089	0.431867	High
2278	Low	14.9	4S	no	5.76667	DoD	5.76667	DoD	896.491	0.632772	High
2305	Low	14.7667	1	no	59.8333	alive	59.8333	alive	0.961482	0.718698	Intermediate
2342	Low	11	3	no	10.0333	relapse	59.5	alive	422.491	1.55148	Low
2400	High	84.9667	4	no	19.6	DoD	21.9667	DoD	13.8189	0.711812	High
2419	Low	21.2333	3	no	3.8	alive	3.8	alive	93.7662	1.67188	Low
2444	Low	17.5	3	no	27.5333	DoD	27.5333	DoD	2.92637	0.247887	High
2446	High	70.5667	1	yes	45.7333	alive	45.7333	alive	0.165353	0.2048	Intermediate
2452	High	33.2333	4	no	42.5667	alive	42.5667	alive	0.474216	0.402886	Intermediate
2468	Low	55.0667	2	no	42.9333	alive	42.9333	alive	1.57356	1.04702	Low
2521	Low	52.2667	2	no	30.8	alive	30.8	alive	26.624	1.58259	Low
2522	Low	52.2667	2	no	30.8	alive	30.8	alive	3.84328	2.07655	Low
2540	Low	15.7667	1	no	34.3333	alive	34.3333	alive	0.590253	0.465612	Intermediate
2564	Low	3.06667	3	no	38.6667	alive	38.6667	alive	66.1518	3.41284	Low
2566	High	21.4667	4	no	27.6667	relapse	31.9	alive	0.030131	1.83834	Intermediate
2643	Low	44.3	2	no	21.9	alive	21.9	alive	44.61	0.816157	High
2657	Low	7.66667	2	no	22.9333	alive	22.9333	alive	9.4773	1.01172	Low
2674	High	132.2	4	no	20.9667	alive	20.9667	alive	1.06156	0.164372	High
2679	Low	108.233	2	no	15.2	alive	15.2	alive	12.3194	0.499286	High
2680	Low	12.7	2	no	21.3667	alive	21.3667	alive	3.98854	1.57322	Low
2691	High	28.0667	4	no	19.6667	alive	19.6667	alive	1.68049	1.03738	Low
2693	Low	157.6	2	no	17.4667	alive	17.4667	alive	16.8799	0.455086	High
2696	High	115.7	4	no	16.3667	alive	16.3667	alive	25.6739	1.28529	Low
2700	Low	15.9667	2	no	4.66667	alive	4.66667	alive	6.05126	0.755259	High
2703	Low	4.66667	4S	no	17.8	alive	17.8	alive	152.97	0.792212	High
3836	Low	15.9667	2	no	1.13333	relapse	163.133	alive	0.236178	0.508669	Intermediate
4239	Low	4.66667	3	no	20.4	relapse	63.6333	alive	41.6379	0.521243	High
4242	Low	13.8667	1	no	2.83333	relapse	115.9	alive	3.4694	0.746445	High
4411	Low	47.6667	2	no	18.1333	relapse	44.5333	alive	1.22312	0.993893	High
4615	Low	0.833333	1	no	4.63333	relapse	54.1333	alive	2.22542	4.09597	Low
4697	Low	13.1	1	no	3.16667	relapse	55.4333	alive	3.52867	0.600451	High
4702	Low	4.43333	3	no	3.9	relapse	62	alive	0.264044	0.129534	Intermediate
5112	Low	1.53333	3	no	2.8	DoD	4.73333	DoD	6.3575	0.0160969	High
Validation set (n=101)
491	Low	9.2	2	no	292.033	alive	292.033	alive	1.11381	1.81229	High
955	High	6.86667	4S	yes	266.5	alive	266.5	alive	2.2414	2.31124	High
1140	Low	22.6333	3	no	75.7	alive	75.7	alive	0.629838	1.90012	Intermediate
1321	Low	14.3667	1	no	123.9	alive	123.9	alive	0.417331	3.0848	Intermediate
1369	Low	1.3	2	no	102.967	alive	102.967	alive	1.46764	2.7684	High
1385	Low	21.2333	1	no	111.9	alive	111.9	alive	1.46502	1.78988	High
1419	High	28.1667	4	yes	148.967	alive	148.967	alive	0.779709	0.817135	Intermediate
1438	Low	13.7333	2	no	17.4667	relapse	140.467	alive	2.5245	1.10001	High
1610	Low	6.9	4S	no	120	alive	120	alive	0.264794	0.930197	Intermediate
1678	Low	5.1	1	no	100.4	alive	100.4	alive	2.18993	1.40564	High
1689	Low	0.333333	3	no	48.2333	alive	48.2333	alive	0.610841	2.99705	Intermediate
1843	High	9.2	4	yes	11.6	relapse	15.7667	DoD	2.92694	0.441842	Low
1984	Low	4.56667	1	no	118.467	alive	118.467	alive	1.07058	2.80832	High
2110	Low	3.6	3	no	44.5667	alive	44.5667	alive	0.207443	0.766343	Intermediate
2115	Low	2.5	1	no	105.633	alive	105.633	alive	2.00457	2.00675	High
2120	Low	0.666667	1	no	41.9333	alive	41.9333	alive	0.334379	0.681872	Intermediate
2179	Low	3.43333	4S	no	62.2	alive	62.2	alive	754.726	1.32923	High
2366	Low	0.233333	4S	no	26.9667	alive	26.9667	alive	1.48953	17.0348	High
2480	Low	7.16667	2	no	120.667	alive	120.667	alive	10.7219	0.573046	Low
2645	Low	15.1667	3	no	114.033	alive	114.033	alive	0.958677	1.61245	Intermediate
2650	Low	40.2	1	no	20.1667	alive	20.1667	alive	0.887875	2.12405	Intermediate
3012	Low	5.53333	2	no	101.1	alive	101.1	alive	1.26174	1.18246	High
3062	Low	27.0667	1	no	50.1	alive	50.1	alive	0.848099	2.20564	Intermediate
3106	Low	6.33333	2	no	177.833	alive	177.833	alive	1.04091	2.35955	High
3175	Low	6.26667	1	no	95.9333	alive	95.9333	alive	1.43283	0.909528	Low
3260	Low	1.4	1	no	52.2	relapse	112.633	alive	1.29708	0.82789	Low
3319	Low	48.9667	1	no	171.233	alive	171.233	alive	1.43689	5.28651	High
3396	High	23.1	4	yes	11.7667	DoD	11.7667	DoD	1.39643	0.0119365	Low
3426	Low	3.3	2	no	15.1667	alive	15.1667	alive	0.491587	1.90983	Intermediate
3670	Low	4.13333	4S	no	136.5	alive	136.5	alive	7.64266	4.1428	High
3767	Low	3.86667	2	no	186.967	alive	186.967	alive	0.779068	1.30502	Intermediate
3796	High	20.7667	2	yes	9.5	relapse	10.5333	DoD	1.90485	0.160527	Low
4062	Low	18.2	2	no	62.2667	alive	62.2667	alive	15.5463	9.77823	High
4153	Low	15.7	1	no	148	alive	148	alive	0.708777	0.604174	Intermediate
4170	Low	0	1	no	187.767	alive	187.767	alive	1.06239	0.603074	Low
4205	High	81.1667	4	yes	31.6	relapse	43.1	DoD	0.831094	0.159878	Intermediate
4209	High	81.1667	4	yes	31.6	relapse	43.1	DoD	1.00541	0.0856209	Low
4224	High	18.9667	2	yes	170.433	alive	170.433	alive	2.09954	0.232403	Low
4233	Low	18.6	2	no	73.4333	alive	73.4333	alive	0.544104	1.56174	Intermediate
4240	High	28.4333	4	no	65.5667	alive	65.5667	alive	1.75658	0.847434	Low
4293	Low	54.3333	1	no	60.6	alive	60.6	alive	3.36157	3.0194	High
4328	Low	15.0333	1	no	59.9	alive	59.9	alive	1.44107	1.08298	High
4348	Unknown	6.4	Unknown	no	0	DoD	0	DoD	0.630991	1.79346	Intermediate
4404	Low	40.6667	1	no	67.6333	alive	67.6333	alive	1.21654	2.28266	High
4504	Low	5.1	1	no	64.3667	alive	64.3667	alive	0.800484	2.19939	Intermediate
4528	High	43.5667	3	yes	150.6	alive	150.6	alive	2.3274	0.20016	Low
4576	High	9.73333	4	yes	13.7333	DoD	14.2667	DoD	1.35968	0.053974	Low
4579	Low	1.2	4S	no	15.7333	alive	15.7333	alive	0.675102	1.23512	Intermediate
4620	High	54.6	4	no	14.6667	relapse	25.2	DoD	1.6573	0.748129	Low
4642	High	27.6	4	yes	12.9333	relapse	16.1	DoD	1.05217	1.28879	High
4713	Low	10.1	1	no	84	alive	84	alive	1.94617	1.09421	High
4735	High	107.8	4	no	64.3333	relapse	64.3333	alive	0.210498	0.0232024	Intermediate
4742	Low	1.76667	2	no	57.8333	alive	57.8333	alive	0.414404	2.6958	Intermediate
4795	High	43.8667	4	no	11.0667	DoD	11.0667	DoD	4.76331	0.91522	Low
4813	Low	0.933333	1	no	59.5333	alive	59.5333	alive	1.06662	0.727233	Low
4862	High	18.4333	4	yes	111.033	alive	111.033	alive	1.24144	0.118935	Low
4906	Low	3.9	1	no	64.6	alive	64.6	alive	0.692536	2.49595	Intermediate
4971	Low	24.0667	1	no	112.2	alive	112.2	alive	0.942003	1.50862	Intermediate
4996	Low	4.63333	2	no	46.6667	alive	46.6667	alive	1.61981	0.697846	Low
5013	Low	45.1667	1	no	62.1	alive	62.1	alive	1.1278	2.21646	High
5019	Low	9.03333	3	no	33.9333	alive	33.9333	alive	36.6571	2.95376	High
5044	Unknown	48.2667	Unknown	no	31.9333	alive	31.9333	alive	2.49833	0.217602	Low
5073	Low	1.8	1	no	33.1	alive	33.1	alive	0.597137	0.580969	Intermediate
5082	Low	24.6	1	no	27.9667	alive	27.9667	alive	0.606502	3.97866	Intermediate
5098	Low	4.23333	4S	no	14.1333	relapse	34.5667	DoD	9.59563	1.96806	High
5132	Low	9.6	4	no	99.9667	alive	99.9667	alive	3.25883	5.06295	High
5160	High	30.6	3	yes	92.6333	alive	92.6333	alive	1.74092	0.325509	Low
5164	Low	7.76667	1	no	100.1	alive	100.1	alive	3.97697	9.66495	High
5178	Low	1.96667	3	no	83.4333	alive	83.4333	alive	3.50103	1.99422	High
5190	Low	1.56667	3	no	98.5333	alive	98.5333	alive	0.682293	5.49596	Intermediate
5196	Low	5.93333	3	no	101.533	alive	101.533	alive	1.33498	2.87722	High
5227	Low	53.4	2	no	3.63333	relapse	92.1667	DoD	3739.2	11.1827	High
5254	Low	3.66667	3	no	70.4667	alive	70.4667	alive	0.112342	0.574964	Intermediate
5272	Low	5.36667	1	no	51.1	alive	51.1	alive	1.37513	6.93146	High
5287	Low	19.4667	1	no	91.2333	alive	91.2333	alive	0.616416	1.47729	Intermediate
5289	High	19.7	4	yes	103.6	relapse	106.833	alive	0.56309	0.14358	Intermediate
5297	Low	4.66667	3	no	93.8667	alive	93.8667	alive	1.82398	1.92844	High
5315	High	138.533	4	no	50.1333	relapse	100.9	alive	19.9484	2.00723	High
5333	Low	46.3333	1	no	39.4	alive	39.4	alive	1.04408	1.64472	High
5337	High	10.4667	4	yes	87.3	alive	87.3	alive	0.733196	0.143604	Intermediate
5339	Low	10.7	4	no	83.7333	alive	83.7333	alive	1.58149	3.22541	High
5373	High	37.8667	4	no	19.0333	relapse	22.3333	DoD	1.06939	0.535796	Low
5383	Low	4.9	3	no	74.7667	alive	74.7667	alive	10.9852	17.5723	High
5401	Low	10.8667	1	no	64.6	alive	64.6	alive	0.368673	3.10495	Intermediate
5412	High	48.0333	4	no	88.4667	alive	88.4667	alive	3.12277	6.92472	High
5418	Low	3.56667	3	no	79.8333	alive	79.8333	alive	0.347991	1.60755	Intermediate
5463	Low	10.5333	3	no	55.9667	alive	55.9667	alive	2.31375	3.87894	High
5488	Low	1.83333	3	no	60.9	alive	60.9	alive	4.54411	0.144824	Low
5504	High	19.1	4	yes	38.8333	relapse	46.2	DoD	987.845	0.32569	Low
5523	Low	9.23333	3	no	40.2	alive	40.2	alive	3.75821	7.38445	High
5530	Low	21.6	3	no	46	alive	46	alive	41.2145	12.9061	High
5599	Low	0.533333	3	no	62.9333	alive	62.9333	alive	2.9199	3.66125	High
5632	Low	4.4	4	no	39.7	alive	39.7	alive	5.04892	0.94846	Low
5643	High	10	4	yes	57.8333	alive	57.8333	alive	86.9917	0.048675	Low
5659	High	22.5	4	yes	60.8667	alive	60.8667	alive	2.29231	0.175712	Low
5691	High	30.8667	4	yes	62.0333	alive	62.0333	alive	0.589041	4.3944	Intermediate
5753	High	20.5	4	yes	3.43333	DoD	3.43333	DoD	0.679279	0.143803	Intermediate
5772	High	26.8667	4	yes	13.0667	relapse	18.1	DoD	250.956	1.63369	High
5787	Low	17.9	3	no	4.23333	DoD	4.23333	DoD	0.697181	1.85475	Intermediate
5885	High	6.26667	4	yes	9.53333	DoD	9.53333	DoD	2.7806	0.506352	Low
5925	High	19.1	4	no	6.16667	relapse	8.23333	DoD	19.4915	0.137626	Low
